# Supplementary material for: Comprehensive proteomics data on whole rice grain of selected pigmented and non-pigmented rice varieties using SWATH-MS approach
Source: Data Brief. 2020 Jun 26;31:105927. doi: 10.1016/j.dib.2020.105927 (PMC7334386; doi:10.1016/j.dib.2020.105927)
Supplement: Supplementary file 1 [file mmc1.xml]

<?xml version="1.0" encoding="utf-8" standalone="no"?>
<data>
  <datasets>
    <author>lizaab2008@gmail.com;lizaab@mardi.gov.my</author>
    <type>1</type>
    <dataset>
      <name>SWATH-based quantitative proteomics data derived from whole grain of Malaysian local pigmented and non-pigmented rice varieties </name>
      <caption />
      <description>Comprehensive proteomics data on whole rice grain of selected pigmented and non-pigmented rice varieties using SWATH-MS approach” for publication in ‘Data In Brief"

The data is currently private and can only be accessed with the account given as stated in the cover letter.
If it is really essential to obtain the direct link, we will release the data as requested.</description>
      <filetype>
        <name />
      </filetype>
      <filesize />
      <source>0</source>
      <sourcename>Original Data</sourcename>
      <access>
        <type>1</type>
        <name>Data available in data repository</name>
        <reponame>Proteomexchange Database</reponame>
        <PersistentId />
        <deeplinkurl> ftp://ftp.pride.ebi.ac.uk/pride/data/archive/2020/04/PXD018338</deeplinkurl>
      </access>
    </dataset>
  </datasets>
</data>
